# Supplementary material for: Cancer Specific Long Noncoding RNAs Show Differential Expression Patterns and Competing Endogenous RNA Potential in Hepatocellular Carcinoma
Source: PLoS One. 2015 Oct 22;10(10):e0141042. doi: 10.1371/journal.pone.0141042 (PMC4619599; doi:10.1371/journal.pone.0141042)
Supplement: S1 Table — (XLS) [file pone.0141042.s001.xls]

## Sheet: Table S1
Table S1. 177 and 37 differentially expressed lncRNAs between HCC tissues and adjacent non-tumor tissues in TCGA data set and GEO data set
lncRNA	Data set	Expression Level a		Fold Change b	P value	FDR
		Normal	Tumor
FAM99A	GEO	35.94	1.54	0.0428492	0.0002049	0.0104
LOC646982	GEO	2.26	0.19	0.0840708	0.0010643	0.024
DIO3OS	GEO	0.48	0.075	0.15625	0.004787	0.0611
PWRN1	GEO	0.1	0.031	0.31	0.0096586	0.0957
LOC286002	GEO	0.022	0.0094	0.427273	0.0047114	0.0611
NEAT1	GEO	814.3	368.15	0.452106	0.0092302	0.0941
LOC100009676	GEO	0.94	1.68	1.78723	0.0029433	0.0438
LOC440944	GEO	0.95	1.72	1.81053	0.0061356	0.0685
TUG1	GEO	5.98	10.93	1.82776	0.0045457	0.0611
LOC202781	GEO	2.82	5.42	1.92199	0.0008682	0.024
HCG18	GEO	1.51	2.91	1.92715	0.0010406	0.024
DGCR11	GEO	0.34	0.74	2.17647	0.0015369	0.0305
SNHG12	GEO	3.43	7.77	2.26531	0.0018714	0.0352
LOC728190	GEO	1.34	3.07	2.29104	0.0055889	0.0682
LOC100302401	GEO	0.073	0.17	2.32877	0.0057328	0.0682
SNHG10	GEO	1.48	3.45	2.33108	0.0026791	0.0438
LOC220930	GEO	0.38	0.89	2.34211	0.0083609	0.0878
LOC388796	GEO	3.57	8.83	2.47339	0.0001803	0.0104
LOC100134713	GEO	0.2	0.5	2.5	0.0026975	0.0438
LOC100130581	GEO	0.31	0.79	2.54839	0.0010741	0.024
LOC100128191	GEO	0.44	1.15	2.61364	0.007517	0.0813
C6orf164	GEO	0.12	0.34	2.83333	0.0099159	0.0957
MCM3AP-AS1	GEO	0.19	0.54	2.84211	0.00116	0.0244
SNHG1	GEO	6.39	18.35	2.87167	4.69e-05	0.00693
SNHG3	GEO	2.65	8.15	3.07547	0.0003403	0.0152
LOC150381	GEO	0.26	0.8	3.07692	0.004793	0.0611
LOC144486	GEO	0.023	0.1	4.34783	0.0001365	0.0104
LOC541471	GEO	2.75	14.21	5.16727	0.0009771	0.024
LOC100133612	GEO	0.053	0.31	5.84906	0.0001993	0.0104
LOC92659	GEO	0.18	1.16	6.44444	5.82e-05	0.00693
LOC84931	GEO	0.013	0.086	6.61538	0.0028467	0.0438
LOC284551	GEO	0.019	0.13	6.84211	0.0005678	0.0184
LOC150197	GEO	0.16	1.12	7	0.0025649	0.0438
PVT1	GEO	0.15	1.06	7.06667	0.0004441	0.0176
CDKN2B-AS1	GEO	0.012	0.086	7.16667	0.000528	0.0184
LOC286467	GEO	0.017	0.14	8.23529	0.0060286	0.0685
SNHG4	GEO	0.14	1.21	8.64286	5.09e-05	0.00693
HAND2-AS1	TCGA	109.51	6.75	0.0616382	< 1e-07	< 1e-07
FAM99A	TCGA	684.59	46.53	0.0679677	< 1e-07	< 1e-07
LOC255167	TCGA	2842.81	229.74	0.0808144	< 1e-07	< 1e-07
FAM99B	TCGA	57.42	6.45	0.11233	< 1e-07	< 1e-07
LINC01554	TCGA	777.82	89.34	0.114859	1.5e-06	7.89e-06
LOC100131726	TCGA	89.76	21.4	0.238414	0.0005919	0.00205
LINC00238	TCGA	16.43	3.98	0.24224	1e-07	6.37e-07
H19	TCGA	27508.2	6756.55	0.245619	9.83e-05	0.000395
UCA1	TCGA	21.05	5.37	0.255107	1.09e-05	5.1e-05
HAR1A	TCGA	11.46	3.38	0.294939	< 1e-07	< 1e-07
LOC100216001	TCGA	7.72	2.58	0.334197	< 1e-07	< 1e-07
A1BG-AS1	TCGA	433.38	146.92	0.33901	< 1e-07	< 1e-07
LINC00261	TCGA	8345.35	2833.36	0.339514	< 1e-07	< 1e-07
TTTY15	TCGA	54.08	18.79	0.347448	0.0001224	0.00048
LOC642587	TCGA	5	1.77	0.354	0.0082545	0.021
B3GALT5-AS1	TCGA	4.68	1.73	0.369658	1e-06	5.48e-06
MIR99AHG	TCGA	41.01	15.27	0.372348	< 1e-07	6.37e-07
LINC01550	TCGA	7.53	2.82	0.374502	1.1e-06	5.91e-06
MIR503HG	TCGA	18.58	7	0.376749	< 1e-07	< 1e-07
DGCR5	TCGA	183.27	70.61	0.385279	0.0008998	0.003
LOC100302650	TCGA	39.25	15.26	0.38879	< 1e-07	< 1e-07
LINC00310	TCGA	6.82	2.68	0.392962	< 1e-07	< 1e-07
LINC00092	TCGA	9.16	3.62	0.395197	4e-07	2.37e-06
DIO3OS	TCGA	9.7	3.86	0.397938	5.22e-05	0.00022
WDFY3-AS2	TCGA	9.35	3.78	0.404278	< 1e-07	< 1e-07
LINC00574	TCGA	52.01	21.38	0.411075	1e-07	6.37e-07
LOC145820	TCGA	40.32	18.39	0.456101	6e-07	3.48e-06
LOC646982	TCGA	3.11	1.47	0.472669	5.2e-06	2.55e-05
HCCAT5	TCGA	1.24	0.6	0.483871	0.0017213	0.00539
LOC339524	TCGA	46.06	22.85	0.496092	1e-07	6.37e-07
DHRS4-AS1	TCGA	1013.77	504.88	0.498022	< 1e-07	< 1e-07
CLRN1-AS1	TCGA	3.32	1.68	0.506024	0.0029384	0.00866
HCG11	TCGA	47.79	24.34	0.509312	< 1e-07	< 1e-07
LINC01558	TCGA	79.2	40.5	0.511364	0.0004721	0.00166
EPB41L4A-AS2	TCGA	13.56	6.94	0.511799	1.14e-05	5.29e-05
LOC285456	TCGA	2.44	1.25	0.512295	5e-07	2.93e-06
LOC399959	TCGA	91.47	48.02	0.524981	0.0001923	0.000732
LINC00526	TCGA	273.27	152.64	0.558568	4.05e-05	0.000174
GLIDR	TCGA	73.27	41.07	0.56053	2.1e-06	1.09e-05
BIN3-IT1	TCGA	1.15	0.65	0.565217	0.0004219	0.0015
LOC728606	TCGA	3.74	2.15	0.574866	0.0017655	0.00549
MESTIT1	TCGA	1.56	0.9	0.576923	0.0001472	0.000573
SPATA41	TCGA	107.84	62.73	0.581695	0.0059347	0.0159
LOC144571	TCGA	109.54	65.71	0.599872	1.78e-05	8.18e-05
MIR22HG	TCGA	233.28	140.28	0.601337	1.1e-06	5.91e-06
UMODL1-AS1	TCGA	1.58	0.96	0.607595	0.0063819	0.0167
LOC643837	TCGA	216.38	136.94	0.632868	4e-07	2.37e-06
LINC00597	TCGA	1.01	0.64	0.633663	0.0021235	0.00645
LINC00242	TCGA	54.97	35.25	0.641259	0.0003707	0.00133
NPHP3-AS1	TCGA	1.57	1.02	0.649682	0.0013024	0.0042
LINC00271	TCGA	2.23	1.47	0.659193	0.0033648	0.00971
BCAR4	TCGA	1.07	0.71	0.663551	0.0018512	0.00572
N4BP2L2-IT2	TCGA	12.25	18.33	1.49633	0.0008952	0.003
LOC284837	TCGA	4.7	7.05	1.5	0.0052838	0.0146
LOC100286844	TCGA	9.95	14.97	1.50452	0.0001659	0.000641
KMT2E-AS1	TCGA	79.93	120.87	1.5122	6.23e-05	0.000258
LOC285830	TCGA	34.45	52.33	1.51901	0.001015	0.00332
LINC00341	TCGA	41.62	63.36	1.52235	0.0006801	0.00234
LOC728723	TCGA	6.44	9.88	1.53416	0.0020495	0.00626
CTBP1-AS2	TCGA	219.88	340.06	1.54657	< 1e-07	< 1e-07
FAM41C	TCGA	6.25	9.7	1.552	1.89e-05	8.53e-05
LOC100302401	TCGA	6.41	9.95	1.55226	0.0001055	0.000417
FLJ90757	TCGA	345.24	540.49	1.56555	2.5e-06	1.26e-05
ZNF503-AS2	TCGA	47.31	74.2	1.56838	7.6e-06	3.59e-05
DLEU2	TCGA	19.54	31.39	1.60645	3.71e-05	0.000162
LOC728264	TCGA	25.34	40.95	1.61602	0.0030072	0.00881
C6orf164	TCGA	2.9	4.69	1.61724	0.002151	0.00649
HCG18	TCGA	153.42	248.21	1.61785	< 1e-07	< 1e-07
LOC645676	TCGA	14.3	23.21	1.62308	< 1e-07	6.37e-07
SNHG9	TCGA	37.56	61.14	1.6278	0.0016484	0.00519
LINC00852	TCGA	6.21	10.14	1.63285	3.1e-06	1.55e-05
LOC100133161	TCGA	9.87	16.18	1.63931	0.0015897	0.00504
ZFAS1	TCGA	570.66	941.11	1.64916	5.7e-06	2.77e-05
HCG26	TCGA	25.17	41.57	1.65157	0.0002623	0.000962
LINC00202-1	TCGA	2.02	3.35	1.65842	0.0060598	0.0161
LOC253039	TCGA	177.11	297.74	1.6811	1e-06	5.48e-06
LINC00471	TCGA	1.64	2.81	1.71341	9.93e-05	0.000396
LOC84856	TCGA	3.17	5.44	1.71609	0.0036007	0.0103
TAPT1-AS1	TCGA	29.42	50.63	1.72094	< 1e-07	< 1e-07
KCNQ1OT1	TCGA	23.23	40.49	1.743	8.48e-05	0.000346
ZNF436-AS1	TCGA	15.67	27.32	1.74346	< 1e-07	6.37e-07
LINC00346	TCGA	19.49	34.01	1.745	0.0027112	0.00809
LOC100144603	TCGA	7.42	13.07	1.76146	4e-06	1.98e-05
LOC388796	TCGA	186.17	328.01	1.76188	< 1e-07	< 1e-07
KTN1-AS1	TCGA	16.9	29.96	1.77278	< 1e-07	< 1e-07
MAPKAPK5-AS1	TCGA	135.77	242.15	1.78353	< 1e-07	< 1e-07
LOC100131691	TCGA	19.04	34.05	1.78834	9e-07	5.1e-06
LOC220930	TCGA	33.69	60.73	1.80261	< 1e-07	< 1e-07
ZNRD1-AS1	TCGA	6.77	12.3	1.81684	3e-07	1.82e-06
MALAT1	TCGA	580.6	1063.43	1.83161	< 1e-07	< 1e-07
LOC100134713	TCGA	7.28	13.45	1.84753	< 1e-07	< 1e-07
LOC283663	TCGA	7.68	14.22	1.85156	4.42e-05	0.000188
GHRLOS	TCGA	3.81	7.06	1.85302	5.9e-06	2.84e-05
H1FX-AS1	TCGA	14.33	26.75	1.86671	< 1e-07	< 1e-07
LOC401431	TCGA	9.5	17.78	1.87158	3.79e-05	0.000164
SNHG11	TCGA	170.88	320.13	1.87342	< 1e-07	< 1e-07
LOC100133612	TCGA	8.61	16.34	1.89779	7e-06	3.34e-05
LINC00638	TCGA	11.26	21.42	1.90231	1.5e-06	7.89e-06
LOC338651	TCGA	2.8	5.39	1.925	0.0082009	0.021
COLCA1	TCGA	17.6	33.9	1.92614	0.0014063	0.00448
DSCR9	TCGA	1.09	2.1	1.92661	0.0002349	0.000874
LINC00239	TCGA	1.78	3.44	1.93258	0.0063538	0.0167
DGCR9	TCGA	3.95	7.67	1.94177	0.001934	0.00594
ASB16-AS1	TCGA	72.21	140.37	1.94391	< 1e-07	< 1e-07
LOC80054	TCGA	118.37	230.56	1.94779	1e-06	5.48e-06
SNHG6	TCGA	513.06	1012.35	1.97316	< 1e-07	6.37e-07
CN5H6.4	TCGA	1.87	3.72	1.9893	1e-07	6.37e-07
LINC01011	TCGA	12.1	24.66	2.03802	< 1e-07	< 1e-07
LOC150381	TCGA	29.75	62.38	2.09681	2.64e-05	0.000116
LOC284551	TCGA	1.68	3.55	2.1131	0.0060895	0.0161
LINC00479	TCGA	1.52	3.25	2.13816	0.0002924	0.00107
HNRNPU-AS1	TCGA	259.13	563.68	2.17528	< 1e-07	< 1e-07
SNHG10	TCGA	33.57	73.55	2.19094	< 1e-07	< 1e-07
LOC285419	TCGA	1.19	2.61	2.19328	0.0004923	0.00172
HCG27	TCGA	7.35	16.24	2.20952	< 1e-07	< 1e-07
SNHG20	TCGA	43.32	95.83	2.21214	< 1e-07	< 1e-07
INE2	TCGA	4.43	9.89	2.23251	5.36e-05	0.000224
SERTAD4-AS1	TCGA	1.89	4.27	2.25926	0.0004702	0.00166
LOC144486	TCGA	1.85	4.21	2.27568	< 1e-07	< 1e-07
RHPN1-AS1	TCGA	7.23	16.59	2.29461	< 1e-07	< 1e-07
LOC440944	TCGA	73.15	170.45	2.33014	< 1e-07	< 1e-07
LOC100130557	TCGA	11.84	27.78	2.34628	< 1e-07	< 1e-07
LOC92973	TCGA	6.15	14.64	2.38049	< 1e-07	< 1e-07
MIR600HG	TCGA	22.07	53.01	2.4019	< 1e-07	< 1e-07
LOC100129726	TCGA	1.92	4.64	2.41667	1e-07	6.37e-07
LOC127841	TCGA	1.09	2.64	2.42202	0.0002232	0.000838
LOC284749	TCGA	1.99	4.83	2.42714	0.0059531	0.0159
HEXA-AS1	TCGA	3.58	8.74	2.44134	< 1e-07	< 1e-07
FAM223B	TCGA	3.79	9.39	2.47757	< 1e-07	< 1e-07
FBXL19-AS1	TCGA	8.84	22.1	2.5	< 1e-07	< 1e-07
LOC283050	TCGA	6.48	16.26	2.50926	< 1e-07	< 1e-07
LOC149134	TCGA	8.92	23.09	2.58857	< 1e-07	< 1e-07
SNHG12	TCGA	47.2	125.36	2.65593	< 1e-07	< 1e-07
LOC723809	TCGA	1.83	4.87	2.6612	0.0024728	0.00742
UCKL1-AS1	TCGA	3.23	8.67	2.68421	< 1e-07	< 1e-07
LOC339674	TCGA	0.83	2.23	2.68675	0.0038132	0.0108
SNHG7	TCGA	224.41	605	2.69596	< 1e-07	< 1e-07
MCM3AP-AS1	TCGA	3.69	9.98	2.70461	< 1e-07	< 1e-07
LOC100130148	TCGA	0.85	2.3	2.70588	0.004117	0.0116
TLX1NB	TCGA	0.79	2.18	2.75949	0.0095369	0.0238
LOC100131434	TCGA	6.67	18.47	2.76912	< 1e-07	< 1e-07
HNF1A-AS1	TCGA	31.05	86.19	2.77585	< 1e-07	< 1e-07
LOC100128191	TCGA	34.48	96.18	2.78944	< 1e-07	< 1e-07
LINC00482	TCGA	34.05	96.35	2.82966	< 1e-07	< 1e-07
LOC100272228	TCGA	5.95	17.4	2.92437	< 1e-07	< 1e-07
LOC286467	TCGA	1.1	3.23	2.93636	7.98e-05	0.000328
TCL6	TCGA	1.64	4.87	2.96951	0.0009787	0.00322
SNHG4	TCGA	1.21	3.65	3.01653	2e-07	1.23e-06
SNHG3	TCGA	11.88	37.89	3.18939	< 1e-07	< 1e-07
SNHG1	TCGA	145.99	465.65	3.1896	< 1e-07	< 1e-07
LOC647946	TCGA	1.65	5.28	3.2	0.007068	0.0184
ASMTL-AS1	TCGA	26.62	86.55	3.25131	< 1e-07	< 1e-07
LINC01512	TCGA	1.55	5.04	3.25161	1.95e-05	8.72e-05
GAS5	TCGA	496.57	1626.34	3.27515	< 1e-07	< 1e-07
LOC338799	TCGA	49.55	162.36	3.27669	< 1e-07	< 1e-07
FOXD2-AS1	TCGA	20.63	68.35	3.31314	< 1e-07	< 1e-07
RUSC1-AS1	TCGA	19.25	65.72	3.41403	< 1e-07	< 1e-07
IGF2BP2-AS1	TCGA	0.96	3.29	3.42708	0.0007114	0.00243
FLVCR1-AS1	TCGA	15.98	54.99	3.44118	< 1e-07	< 1e-07
LOC541471	TCGA	69.28	241.96	3.49249	< 1e-07	< 1e-07
CECR7	TCGA	1.36	4.82	3.54412	0.0057589	0.0158
LOC389791	TCGA	1.1	4.02	3.65455	2.2e-06	1.13e-05
LINC00488	TCGA	1.18	4.38	3.71186	0.0001801	0.000691
LOC84931	TCGA	0.77	3.04	3.94805	0.0003501	0.00127
TSPEAR-AS2	TCGA	1.83	7.35	4.01639	< 1e-07	< 1e-07
ZNF252P-AS1	TCGA	1.9	7.67	4.03684	< 1e-07	< 1e-07
LINC00685	TCGA	1.81	7.35	4.06077	< 1e-07	< 1e-07
LINC00152	TCGA	65.52	274.23	4.18544	< 1e-07	< 1e-07
LOC100128292	TCGA	2.78	12.7	4.56835	< 1e-07	< 1e-07
LOC150197	TCGA	2.66	12.26	4.60902	< 1e-07	< 1e-07
PVT1	TCGA	7.71	37.01	4.80026	< 1e-07	< 1e-07
LOC92659	TCGA	7.72	40.4	5.23316	< 1e-07	< 1e-07
LOC146336	TCGA	2.39	15.39	6.43933	0.0059523	0.0159
LOC339535	TCGA	2.32	15.01	6.46983	2e-07	1.23e-06
CDKN2B-AS1	TCGA	1.46	9.64	6.60274	< 1e-07	< 1e-07
LINC00176	TCGA	3.45	29.26	8.48116	< 1e-07	< 1e-07
LOC84740	TCGA	1.56	14.44	9.25641	2e-07	1.23e-06
FDR, false discovery rate
a log2 transformed expression data
b geometric mean of the ratio between tumor and matched non-tumor tissues
