# Supplementary material for: Cancer Specific Long Noncoding RNAs Show Differential Expression Patterns and Competing Endogenous RNA Potential in Hepatocellular Carcinoma
Source: PLoS One. 2015 Oct 22;10(10):e0141042. doi: 10.1371/journal.pone.0141042 (PMC4619599; doi:10.1371/journal.pone.0141042)
Supplement: S2 Table — (XLS) [file pone.0141042.s002.xls]

## Sheet: Table S2
Table S2. 33 HCC-associated miRNAs between HCC tissues and adjacent non-tumor tissues in TCGA data set
UniqueID	Expression Level a		Expression change	Fold-change b	Parametric p-value	FDR
	normal	tumor
miR-1269	4.84	67.67	Up-regulation	13.9814	< 1e-07	< 1e-07
miR-10B	1305.05	11465.9	Up-regulation	8.78581	< 1e-07	< 1e-07
miR-224	15.09	103.6	Up-regulation	6.86547	< 1e-07	< 1e-07
miR-183	230.08	1321.06	Up-regulation	5.74174	< 1e-07	< 1e-07
miR-96	1	5.61	Up-regulation	5.61	< 1e-07	< 1e-07
miR-182	878.69	3971.22	Up-regulation	4.51948	< 1e-07	< 1e-07
miR-135A-1	0.49	2.25	Up-regulation	4.59184	< 1e-07	< 1e-07
miR-452	44.6	185.79	Up-regulation	4.1657	< 1e-07	< 1e-07
miR-891A	0.45	1.82	Up-regulation	4.04444	0.0002792	0.000989
miR-184	0.58	2.16	Up-regulation	3.72414	0.0001201	0.000456
miR-1266	1.51	5.11	Up-regulation	3.38411	< 1e-07	< 1e-07
miR-34C	0.52	1.6	Up-regulation	3.07692	5e-07	2.93e-06
miR-93	1858.48	5699.72	Up-regulation	3.06687	< 1e-07	< 1e-07
miR-195	81.16	24.62	Down-regulation	3.3	< 1e-07	< 1e-07
miR-376C	11.39	3.44	Down-regulation	3.32	< 1e-07	< 1e-07
miR-451	1297.19	362.91	Down-regulation	3.57	< 1e-07	< 1e-07
miR-375	4940.55	1372.45	Down-regulation	3.6	9.8e-06	4.94e-05
miR-139	382.33	103.2	Down-regulation	3.7	< 1e-07	< 1e-07
miR-383	5.6	1.5	Down-regulation	3.72	4e-07	2.37e-06
miR-1274B	6.77	1.8	Down-regulation	3.75	< 1e-07	< 1e-07
miR-411	17.58	4.52	Down-regulation	3.89	< 1e-07	< 1e-07
miR-3607	164.19	41.43	Down-regulation	3.96	< 1e-07	< 1e-07
miR-214	30.19	7.27	Down-regulation	4.15	< 1e-07	< 1e-07
miR-199A-1	1184.72	282.3	Down-regulation	4.2	< 1e-07	< 1e-07
miR-199A-2	1983.9	466.52	Down-regulation	4.25	< 1e-07	< 1e-07
miR-3648	7.88	1.85	Down-regulation	4.27	< 1e-07	< 1e-07
miR-33B	20.62	4.81	Down-regulation	4.29	< 1e-07	< 1e-07
miR-199B	2381.72	505.92	Down-regulation	4.71	< 1e-07	< 1e-07
miR-424	482.5	91	Down-regulation	5.3	< 1e-07	< 1e-07
miR-675	287.43	53.45	Down-regulation	5.38	< 1e-07	< 1e-07
miR-1247	28.86	5.01	Down-regulation	5.76	< 1e-07	< 1e-07
miR-483	102.35	15.2	Down-regulation	6.73	2.4e-06	1.31e-05
miR-490	6.53	0.87	Down-regulation	7.52	< 1e-07	< 1e-07
miR-1258	12.02	0.97	Down-regulation	12.37	< 1e-07	< 1e-07
FDR, false discovery rate
a log2 transformed expression data
b geometric mean of the ratio between tumor and matched non-tumor tissues
