# Supplementary material for: Cancer Specific Long Noncoding RNAs Show Differential Expression Patterns and Competing Endogenous RNA Potential in Hepatocellular Carcinoma
Source: PLoS One. 2015 Oct 22;10(10):e0141042. doi: 10.1371/journal.pone.0141042 (PMC4619599; doi:10.1371/journal.pone.0141042)
Supplement: S3 Table — (XLS) [file pone.0141042.s003.xls]

## Sheet: Table S3
Table S3. All KEEG pathways enriched by the coding genes involved in ceRNA network (P < 0.05).
	KEEG pathways	Number of Genes	P Value a
Cancer related pathways	Pathways in cancer	41	8.4e-22
	Pancreatic cancer	19	6.8e-15
	Melanoma	19	1e-14
	Prostate cancer	19	3.5e-13
	Chronic myeloid leukemia	16	6.4e-11
	Colorectal cancer	16	2e-10
	Glioma	15	6.4e-11
	Small cell lung cancer	15	2e-09
	Bladder cancer	13	8.2e-11
	Non-small cell lung cancer	13	1.3e-09
	Renal cell carcinoma	12	2.5e-07
	Endometrial cancer	11	1.5e-07
	Acute myeloid leukemia	10	4.4e-06
	Thyroid cancer	5	0.0048
Non-cancer related pathways	MAPK signaling pathway	22	6.8e-08
	Focal adhesion	21	3e-09
	Cell cycle	19	8.2e-11
	Neurotrophin signaling pathway	18	6e-10
	T cell receptor signaling pathway	14	3.6e-07
	p53 signaling pathway	13	1.8e-08
	Chemokine signaling pathway	13	0.00053
	Progesterone-mediated oocyte maturation	12	2e-06
	Wnt signaling pathway	12	0.00034
	Fc epsilon RI signaling pathway	11	6.2e-06
	GnRH signaling pathway	11	4.6e-05
	Insulin signaling pathway	11	0.00058
	Regulation of actin cytoskeleton	11	0.014
	VEGF signaling pathway	10	3.6e-05
	ErbB signaling pathway	10	0.00011
	Toll-like receptor signaling pathway	10	0.00034
	Oocyte meiosis	10	0.00057
	Axon guidance	10	0.0017
	Jak-STAT signaling pathway	10	0.0056
	B cell receptor signaling pathway	8	0.0013
	Adherens junction	8	0.0015
	Melanogenesis	8	0.0056
	Adipocytokine signaling pathway	7	0.0039
	Epithelial cell signaling in Helicobacter pylori infection	7	0.0041
	Gap junction	7	0.014
	Dorso-ventral axis formation	6	0.0003
	mTOR signaling pathway	6	0.0063
	Long-term potentiation	6	0.018
	Long-term depression	6	0.019
	Notch signaling pathway	5	0.023
	Pathogenic Escherichia coli infection	5	0.043
a The p-value is corrected for multiple hypothesis testing using the Benjamini-Hochberg method
